# Supplementary material for: Macrolide Treatment Failure due to Drug–Drug Interactions: Real-World Evidence to Evaluate a Pharmacological Hypothesis
Source: Pharmaceutics. 2022 Mar 25;14(4):704. doi: 10.3390/pharmaceutics14040704 (PMC9031623; doi:10.3390/pharmaceutics14040704)
Supplement: Supplementary file 1 [file pharmaceutics-14-00704-s001.zip]

Archive with 1 entries (1 files):
- pharmaceutics-1627823-supplementary.pdf
